# Supplementary material for: SREBP1 drives Keratin-80-dependent cytoskeletal changes and invasive behavior in endocrine-resistant ERα breast cancer
Source: Nat Commun. 2019 May 9;10:2115. doi: 10.1038/s41467-019-09676-y (PMC6509342; doi:10.1038/s41467-019-09676-y)
Supplement: Supplementary file 4 — Supplementary Data 1 [file 41467_2019_9676_MOESM4_ESM.xlsx]

## Sheet: KRT80_NCOMMS-18-23102_Supplemen
Gene Name	q Value	Fold Change
HNRNPAB	7.71e-25	6.52157
GNAS	2.23e-70	6.40006
RIF1	2.49e-06	5.94036
RPL29	0.00107791	5.87828
CYP1B1	1.02e-33	5.80669
CTTN	3.87e-07	5.51289
TNPO3	6.36e-05	5.09572
SEPT9	0.000140752	5.05373
TOMM40	0.00107329	4.95771
CCAR1	0.00354519	4.94626
SRSF2	3.16e-05	4.90274
KHSRP	0.00855806	4.88012
SLC39A1	0.000814849	4.77067
MDM4	0.0136884	4.51164
MARK2	0.00550803	4.44426
CCSER2	0.00130273	4.30925
RPS9	0.0227957	4.16754
GLUL	0.0292887	4.14623
ELOVL1	0.0204128	4.11957
ALS2CL	0.0164981	4.09073
HRAS	0.0393885	4.03271
LGALS3BP	0.0179858	4.00421
PRPF19	0.0279776	3.99203
GH1	9.75e-05	3.92427
SCLT1	0.00270304	3.88669
SRPRB	0.00420362	3.81999
YTHDF3	0.0365091	3.80005
CCDC78	0.0177745	3.72113
RIF1	0.045916	3.66769
IRAK1	0.0207692	3.64644
MLST8	0.0322006	3.52954
RP11-651P23.4	0.0389034	3.51965
IFI6	0.00508095	3.50238
HAUS4	0.0271482	3.46613
NIN	0.0367592	3.46076
SSBP4	0.0380271	3.44954
PPT1	0.0195108	3.30834
EML2	0.00112013	3.28396
DHX36	0.0103168	3.06229
SF3B2	0.0450875	2.86536
NAAA	0.0366073	2.81842

## Sheet: Gene Set Enrichment
Overlap Results
Collection(s):	C1, C2, C3, C4, C5, C6, C7, H
# overlaps shown:	a
# genesets in collections:	17810
# genes in comparison (n):	38
# genes in universe (N):	45956
Gene Set Name	# Genes in Gene Set (K)	Description	# Genes in Overlap (k)	k/K	p-value	FDR q-value
MARTORIATI_MDM4_TARGETS_FETAL_LIVER_DN	514	Genes down-regulated in non-apoptotic tissues (fetal liver) after MDM4 [GeneID=4194] knockout.	8	0.0156	8.45e-09	8.78e-05
GO_MICROTUBULE_CYTOSKELETON	1068	The part of the cytoskeleton (the internal framework of a cell) composed of microtubules and associated proteins.	10	0.0094	1.15e-08	8.78e-05
GO_CYTOSKELETAL_PART	1436	Any constituent part of the cytoskeleton, a cellular scaffolding or skeleton that maintains cell shape, enables some cell motion (using structures such as flagella and cilia), and plays important roles in both intra-cellular transport (e.g. the movement of vesicles and organelles) and cellular division. Includes constituent parts of intermediate filaments, microfilaments, microtubules, and the mi…	11	0.0077	1.48e-08	8.78e-05
GO_POLY_A_RNA_BINDING	1170	Interacting non-covalently with a poly(A) RNA, a RNA molecule which has a tail of adenine bases.	10	0.0085	2.72e-08	0.000107
GRADE_COLON_CANCER_UP	871	Up-regulated genes in colon carcinoma tumors compared to the matched normal mucosa samples.	9	0.0103	3.02e-08	0.000107
TOYOTA_TARGETS_OF_MIR34B_AND_MIR34C	463	Genes down-regulated in HCT116 cells (colon cancer) upon expression of MIR34B or MIR34C [GeneID=407041;407042] microRNAs.	7	0.0151	9.7e-08	0.000288
GO_SPINDLE	289	The array of microtubules and associated molecules that forms between opposite poles of a eukaryotic cell during mitosis or meiosis and serves to move the duplicated chromosomes apart.	6	0.0208	1.37e-07	0.000348
GO_RNA_PROCESSING	835	Any process involved in the conversion of one or more primary RNA transcripts into one or more mature RNA molecules.	8	0.0096	3.47e-07	0.000688
GO_CYTOSKELETON	1967	Any of the various filamentous elements that form the internal framework of cells, and typically remain after treatment of the cells with mild detergent to remove membrane constituents and soluble components of the cytoplasm. The term embraces intermediate filaments, microfilaments, microtubules, the microtrabecular lattice, and other structures characterized by a polymeric filamentous nature and…	11	0.0056	3.55e-07	0.000688
MORF_RAD23A	345	Neighborhood of RAD23A	6	0.0174	3.86e-07	0.000688
Gene/Gene Set Overlap Matrix
Entrez Gene Id	Gene Symbol	Gene Description	MARTORIATI_MDM4_TARGETS_FETAL_LIVER_DN	GO_MICROTUBULE_CYTOSKELETON	GO_CYTOSKELETAL_PART	GO_POLY_A_RNA_BINDING	GRADE_COLON_CANCER_UP	TOYOTA_TARGETS_OF_MIR34B_AND_MIR34C	GO_SPINDLE	GO_RNA_PROCESSING	GO_CYTOSKELETON	MORF_RAD23A
2017	CTTN	cortactin	MARTORIATI_MDM4_TARGETS_FETAL_LIVER_DN	GO_MICROTUBULE_CYTOSKELETON	GO_CYTOSKELETAL_PART		GRADE_COLON_CANCER_UP		GO_SPINDLE		GO_CYTOSKELETON
27339	PRPF19	PRP19/PSO4 pre-mRNA processing factor 19 homolog (S. cerevisiae)	MARTORIATI_MDM4_TARGETS_FETAL_LIVER_DN	GO_MICROTUBULE_CYTOSKELETON	GO_CYTOSKELETAL_PART			TOYOTA_TARGETS_OF_MIR34B_AND_MIR34C	GO_SPINDLE	GO_RNA_PROCESSING	GO_CYTOSKELETON
2011	MARK2	MAP/microtubule affinity-regulating kinase 2	MARTORIATI_MDM4_TARGETS_FETAL_LIVER_DN		GO_CYTOSKELETAL_PART	GO_POLY_A_RNA_BINDING					GO_CYTOSKELETON
55749	CCAR1	cell division cycle and apoptosis regulator 1	MARTORIATI_MDM4_TARGETS_FETAL_LIVER_DN			GO_POLY_A_RNA_BINDING				GO_RNA_PROCESSING
253943	YTHDF3	YTH domain family, member 3	MARTORIATI_MDM4_TARGETS_FETAL_LIVER_DN			GO_POLY_A_RNA_BINDING
4194	MDM4	Mdm4 p53 binding protein homolog (mouse)	MARTORIATI_MDM4_TARGETS_FETAL_LIVER_DN				GRADE_COLON_CANCER_UP	TOYOTA_TARGETS_OF_MIR34B_AND_MIR34C
170463	SSBP4	single stranded DNA binding protein 4	MARTORIATI_MDM4_TARGETS_FETAL_LIVER_DN				GRADE_COLON_CANCER_UP
23534	TNPO3	transportin 3	MARTORIATI_MDM4_TARGETS_FETAL_LIVER_DN					TOYOTA_TARGETS_OF_MIR34B_AND_MIR34C				MORF_RAD23A
54930	HAUS4	HAUS augmin-like complex, subunit 4		GO_MICROTUBULE_CYTOSKELETON	GO_CYTOSKELETAL_PART			TOYOTA_TARGETS_OF_MIR34B_AND_MIR34C	GO_SPINDLE		GO_CYTOSKELETON
55183	RIF1	RAP1 interacting factor homolog (yeast)		GO_MICROTUBULE_CYTOSKELETON	GO_CYTOSKELETAL_PART			TOYOTA_TARGETS_OF_MIR34B_AND_MIR34C	GO_SPINDLE		GO_CYTOSKELETON
24139	EML2	echinoderm microtubule associated protein like 2		GO_MICROTUBULE_CYTOSKELETON	GO_CYTOSKELETAL_PART				GO_SPINDLE		GO_CYTOSKELETON
51199	NIN	ninein (GSK3B interacting protein)		GO_MICROTUBULE_CYTOSKELETON	GO_CYTOSKELETAL_PART				GO_SPINDLE		GO_CYTOSKELETON
58477	SRPRB	signal recognition particle receptor, B subunit		GO_MICROTUBULE_CYTOSKELETON	GO_CYTOSKELETAL_PART						GO_CYTOSKELETON
132320	SCLT1	sodium channel and clathrin linker 1		GO_MICROTUBULE_CYTOSKELETON	GO_CYTOSKELETAL_PART						GO_CYTOSKELETON
10801	SEPT9	septin 9		GO_MICROTUBULE_CYTOSKELETON	GO_CYTOSKELETAL_PART						GO_CYTOSKELETON
124093	CCDC78	coiled-coil domain containing 78		GO_MICROTUBULE_CYTOSKELETON	GO_CYTOSKELETAL_PART						GO_CYTOSKELETON
8570	KHSRP	KH-type splicing regulatory protein				GO_POLY_A_RNA_BINDING	GRADE_COLON_CANCER_UP			GO_RNA_PROCESSING		MORF_RAD23A
6159	RPL29	ribosomal protein L29				GO_POLY_A_RNA_BINDING	GRADE_COLON_CANCER_UP			GO_RNA_PROCESSING
6203	RPS9	ribosomal protein S9				GO_POLY_A_RNA_BINDING	GRADE_COLON_CANCER_UP			GO_RNA_PROCESSING
3182	HNRNPAB	heterogeneous nuclear ribonucleoprotein A/B				GO_POLY_A_RNA_BINDING		TOYOTA_TARGETS_OF_MIR34B_AND_MIR34C				MORF_RAD23A
10992	SF3B2	splicing factor 3b, subunit 2, 145kDa				GO_POLY_A_RNA_BINDING				GO_RNA_PROCESSING		MORF_RAD23A
6427	SRSF2	serine/arginine-rich splicing factor 2				GO_POLY_A_RNA_BINDING				GO_RNA_PROCESSING
170506	DHX36	DEAH (Asp-Glu-Ala-His) box polypeptide 36				GO_POLY_A_RNA_BINDING				GO_RNA_PROCESSING
10452	TOMM40	translocase of outer mitochondrial membrane 40 homolog (yeast)					GRADE_COLON_CANCER_UP	TOYOTA_TARGETS_OF_MIR34B_AND_MIR34C
3654	IRAK1	interleukin-1 receptor-associated kinase 1					GRADE_COLON_CANCER_UP					MORF_RAD23A
2537	IFI6	interferon, alpha-inducible protein 6					GRADE_COLON_CANCER_UP
5538	PPT1	palmitoyl-protein thioesterase 1										MORF_RAD23A
2778	GNAS	GNAS complex locus
27163	NAAA	N-acylethanolamine acid amidase
2752	GLUL	glutamate-ammonia ligase
3265	HRAS	v-Ha-ras Harvey rat sarcoma viral oncogene homolog
2688	GH1	growth hormone 1
1545	CYP1B1	cytochrome P450, family 1, subfamily B, polypeptide 1
3959	LGALS3BP	lectin, galactoside-binding, soluble, 3 binding protein
64834	ELOVL1	ELOVL fatty acid elongase 1
64223	MLST8	MTOR associated protein, LST8 homolog (S. cerevisiae)
259173	ALS2CL	ALS2 C-terminal like
27173	SLC39A1	solute carrier family 39 (zinc transporter), member 1
