# Supplementary material for: SREBP1 drives Keratin-80-dependent cytoskeletal changes and invasive behavior in endocrine-resistant ERα breast cancer
Source: Nat Commun. 2019 May 9;10:2115. doi: 10.1038/s41467-019-09676-y (PMC6509342; doi:10.1038/s41467-019-09676-y)
Supplement: Supplementary file 5 — Supplementary Data 2 [file 41467_2019_9676_MOESM5_ESM.xlsx]

## Sheet: Supplementary Table 1.csv
GSE12777GSM320597	607.004	BT483	wild_type	Luminal	Probe	231849_at
GSE12777GSM320599	798.957	CAMA-1	wild_type	Luminal	Median	574.139
GSE12777GSM320602	924.349	MCF7	wild_type	Luminal
GSE12777GSM320603	730.222	MDA-MB-175VII	wild_type	Luminal	200% median	1148.28
GSE12777GSM320606	276.033	MDA-MB-415	wild_type	Luminal	50% median	287.07
GSE12777GSM320612	519.088	T47D	wild_type	Luminal
GSE12777GSM320614	4905.18	ZR75-1	wild_type	Luminal
GSE12777GSM320618	738.046	EFM19	wild_type	Luminal
GSE12777GSM320620	91.1705	EVSA-T	wild_type	Luminal
GSE12777GSM320622	5978.48	KPL1	wild_type	Luminal
GSE12777GSM320626	2315.84	HCC1428	wild_type	Luminal
GSE12777GSM320629	113.875	HCC1500	wild_type	Luminal
GSE12777GSM320591	397.192	KPL4	HER2 amplification	Luminal
GSE12777GSM320595	1231.28	AU565	HER2 amplification	Luminal
GSE12777GSM320596	431.742	BT474	HER2 amplification	Luminal
GSE12777GSM320605	528.652	MDA-MB-361	HER2 amplification	Luminal
GSE12777GSM320609	213.137	MDA-MB-453	HER2 amplification	Luminal
GSE12777GSM320611	2097.33	SKBR3	HER2 amplification	Luminal
GSE12777GSM320613	1086.74	UACC-812	HER2 amplification	Luminal
GSE12777GSM320619	1420.09	EFM-192A	HER2 amplification	Luminal
GSE12777GSM320623	585.28	HCC202	HER2 amplification	Luminal
GSE12777GSM320624	207.917	HCC1419	HER2 amplification	Luminal
GSE12777GSM320628	382.481	HCC2218	HER2 amplification	Luminal
GSE12777GSM320633	466.349	ZR75-30	HER2 amplification	Luminal
GSE12777GSM320634	280.816	MFM-223	HER2 amplification	Luminal
GSE12777GSM320638	574.139	UACC-893	HER2 amplification	Luminal
GSE12777GSM320639	571.989	JIMT-1	HER2 amplification	Luminal
GSE12777GSM320590	1519.81	BT20	wild_type	Basal
GSE12777GSM320592	711.878	MDA-MB-134VI	wild_type	Basal
GSE12777GSM320593	84.8352	MX1	wild_type	Basal
GSE12777GSM320594	179.228	HCC1806	wild_type	Basal
GSE12777GSM320598	500.93	BT-549	wild_type	Basal
GSE12777GSM320600	395.515	DU4475	wild_type	Basal
GSE12777GSM320601	43.2924	Hs578T	wild_type	Basal
GSE12777GSM320604	1829.59	MDA-MB-231	wild_type	Basal
GSE12777GSM320607	592.631	MDA-MB-435s	wild_type	Basal
GSE12777GSM320608	334.919	MDA-MB-436	wild_type	Basal
GSE12777GSM320610	1147.37	MDA-MB-468	wild_type	Basal
GSE12777GSM320615	1071.44	CAL-120	wild_type	Basal
GSE12777GSM320616	13.9223	CAL-51	wild_type	Basal
GSE12777GSM320617	1665.33	CAL85-1	wild_type	Basal
GSE12777GSM320621	320.283	HCC1937	wild_type	Basal
GSE12777GSM320625	371.793	HCC70	wild_type	Basal
GSE12777GSM320630	220.026	HCC1395	wild_type	Basal
GSE12777GSM320631	1157.37	HCC1143	wild_type	Basal
GSE12777GSM320632	1638.2	HDQ-P1	wild_type	Basal
GSE12777GSM320636	3689.08	HCC38	wild_type	Basal
GSE12777GSM320637	643.857	CAL-148	wild_type	Basal
GSE12777GSM320640	325.752	SW527	wild_type	Basal
GSE12777GSM320627	602.921	HCC1954	HER2 amplification	Basal
GSE12777GSM320635	185.592	HCC1569	HER2 amplification	Basal
